# Supplementary material for: Variants in the Mitochondrial Genome Sequence of Rhyzopertha dominica (Fabricius) (Coleoptera: Bostrycidae)
Source: Insects. 2021 Apr 27;12(5):387. doi: 10.3390/insects12050387 (PMC8146127; doi:10.3390/insects12050387)
Supplement: Supplementary file 1 [file insects-12-00387-s001.zip]

Archive with 7 entries (6 files):
- insects-1191702-s/
- insects-1191702-s/Figure S2.pdf
- insects-1191702-s/Figure S3.pdf
- insects-1191702-s/Figure S4 edited.pdf
- insects-1191702-s/Figure S5.pdf
- insects-1191702-s/Figure S6.pdf
- insects-1191702-s/insects-1191702-S1.docx
